# Supplementary material for: Synthesis, Structure, Spectral-Luminescent Properties, and Biological Activity of Chlorine-Substituted N-[2-(Phenyliminomethyl)phenyl]-4-methylbenzenesulfamide and Their Zinc(II) Complexes
Source: Int J Mol Sci. 2022 Dec 3;23(23):15259. doi: 10.3390/ijms232315259 (PMC9741117; doi:10.3390/ijms232315259)
Supplement: Supplementary file 1 [file ijms-23-15259-s001.zip]

Archive with 1 entries (1 files):
- ijms-2041272-supplementary.pdf
